# Supplementary material for: Plasminogen activator inhibitor-2 (PAI-2) overexpression supports bladder cancer development in PAI-1 knockout mice in N-butyl-N- (4-hydroxybutyl)-nitrosamine- induced bladder cancer mouse model
Source: J Transl Med. 2020 Feb 5;18:57. doi: 10.1186/s12967-020-02239-6 (PMC7003426; doi:10.1186/s12967-020-02239-6)
Supplement: Supplementary file 3 — Additional file 3: Table S3. Pre-processed results of global gene expression microarray. [file 12967_2020_2239_MOESM3_ESM.xlsx]

## Sheet: genes
BBN-WT/Control-WT					PAI_BBN_tr/PAI_con					Selected up-regulated genes		Selected down-regulated genes
Up-regulated	FC	down-regulated	FC		up-regulated	FC	down-regulated	FC		4833423E24Rik		4932411E22Rik
Krt6a	176.746	Sbp	-32.6085		Krt6a	259.928	Cyp4f15	-33.9291		AA467197		8430408G22Rik
Ltf	83.7905	9530002B09Rik	-31.7111		Krt14	176.117	Car3	-28.3795		Adam8		Acer2
Tmprss11b	67.8777	Spink1	-24.1317		Krt6b	108.204	Wfdc15b	-28.1497		Aldh1a3		Acta1
Krt14	60.3547	Scgb2b20	-22.3654		Dsg3	97.7344	Ankfn1	-25.1916		Anxa1		Adcy5
Ppbp	52.5502	Scgb2b7	-18.7157		Ltf	88.4819	Xist	-20.9698		Anxa3		Adh1
Krt13	50.3945	Ctse	-16.4726		Krt13	86.3279	Upk3a	-19.5716		Anxa8		Aldh6a1
Calcb	48.06	Scube2	-14.671		Dsc3	78.7678	Uchl1	-19.3048		Arg1		Alpl
Krt6b	44.5351	Uchl1	-13.7478		Ppbp	77.7098	Scube2	-18.4076		Asprv1		Ankfn1
Dsg3	38.092	Adgrd1	-13.5909		Cnfn	76.3716	Hmgcs2	-17.7566		Calml3		Avpr1a
Gabrp	31.5854	Gfpt2	-12.422		Tmprss11b	75.8068		-16.9379		Casc5		Bmp5
Skint3	25.702	Lmcd1	-12.3829		Sprr3	72.0921	Alpl	-14.1253		Ceacam1		Bves
Tmprss11d	25.6827	Hspb7	-11.9018		Sprr2f	71.342	P2rx1	-13.929		Celsr1		Cap2
Ifit1bl1	25.1214	P2rx1	-11.5673		Serpinb10	69.7212	Glb1l2	-13.6974		Cenpe		Car3
Arg1	24.4609	5430419D17Rik	-11.3764		Il1f9	61.8101	Pgm5	-13.6502		Cnfn		Chrdl1
Krt16	23.9092	Cnn1	-11.1581		Krt16	57.7614	Hhip	-13.3741		Col17a1		Cyp4f15
Cnfn	23.9003	Tmem47	-10.8452		Spink5	56.9619	4932411E22Rik	-13.054		Crnn		Dmd
Krt17	21.7362	Osr1	-10.7688		Tmprss11g	51.4891	Fmo5	-13.038		Cxcl3		Dmpk
Krt1	21.0941	Scgb2b27	-10.7259		Sprr1b	51.333	Slc16a12	-12.7405		Cxcl5		Dock8
	20.8154	Pgm5	-10.6972		Gabrp	49.5145	Ogn	-12.6095		Defb14		Dpt
Areg	20.4349	Mustn1	-10.6729		Dynap	48.054	Pdk4	-12.3461		Dmkn		Fam174b
Scel	20.2799	Slc16a12	-10.604		4833423E24Rik	46.5771	8430408G22Rik	-12.0311		Dsc2		Fmo2
Rptn	20.0134	Ddr2	-10.0355		Sprr2d	43.6512	Gstm2-ps1	-12.0193		Dsc3		Fmo5
Sprr2f	19.7676	Nrn1	-9.75414		Krt17	37.213	Plce1	-11.1367		Dsg3		Glb1l2
Krt10	19.7089	C7	-9.71497		Mall	35.4366	Cyp2e1	-11.1204		Dsp		Gstm2-ps1
4833423E24Rik	18.2957	Chrm2	-9.70017		Krtdap	34.6762	Synpo2	-11.0063		Dynap		Hhip
Il1f9	17.5937	Upk3a	-9.42498		Tmprss11d	33.0137	Mylk	-10.7726		Ect2		Hmgcs2
Gm22711	17.177	Myocd	-9.28756		Krt10	30.4361	St8sia6	-10.72		Fam57a		Hpse2
Dsc3	17.0858	Igfbp2	-9.12991		Rptn	30.0683	Adh1	-10.6237		Flg		Itih5
Ifi202b	16.8628	Des	-8.93012		Ifi202b	29.9246	Upk2	-10.5342		Gabrp		Krt18
Mmp7	16.7145	Synpo2	-8.86816		Calml3	29.0006	Peg3	-10.326		Gja1		Lmod1
Tmprss11g	16.1627	Upk1a	-8.85081		Krt1	28.0248	Myocd	-10.2737		Gm14137		Mir568
Gm22265	15.659	Ankfn1	-8.82683		Sprr2g	27.6591	Paqr5	-10.0957		Gm15433		Myh11
Sprr3	15.4393	4932411E22Rik	-8.76078		Gprc5a	27.6486	Upk1a	-10.0899		Gm3579		Mylk
Nccrp1	15.2877	Pcp4l1	-8.70688		Chit1	26.7036	Fmo2	-9.95858		Gm42035		Ogn
Mall	14.9845	9130409J20Rik	-8.53816		Calcb	26.4031	Nrn1	-9.93139		Gm6551		P2rx1
Asprv1	14.5399	Rasl11b	-8.51877		Tmprss11e	25.6628	Pdlim3	-9.73702		Gm94		Paqr5
Taf1d	14.1961	5330417C22Rik	-8.48974		Arg1	25.6362	Snx31	-9.73317		Gprc5a		Pdk4
Stfa1	14.0721	Cyp4f15	-8.41848		Nccrp1	25.3394	Adgrd1	-9.50789		Gsdmc4		Pdlim3
Cxcl5	13.2231	Scnn1g	-8.40842		Ifit1bl1	24.7624	Shh	-9.48054		Gsto1		Peg3
Tmprss11e	12.8499	Tns1	-8.32333		Asprv1	24.4023	Bmp5	-9.41633		Hbegf		Pgm5
Tgm1	12.6566	Ugt2b34	-8.23858		AA467197	24.2944	Chrm2	-9.40941		Hist1h1b		Plce1
Vnn1	12.1264	Man1c1	-8.22557		Skint3	22.3427	Gm25107	-9.36608		Ifi202b		Prkcb
Dynap	12.0632	Kcnmb1	-8.19032		Anxa10	21.7647	Cldn8	-9.2773		Ifit1		Rgs2
Hist1h2ab	11.8977	Pdk4	-8.16162		Mmp7	21.2205	Inmt	-9.07033		Ifitm3		Sh3gl2
Taf1d	11.8661	Snx31	-8.13279		Vsnl1	20.8725	Hspb7	-9.04685		Igfbp3		Shh
Mki67	11.5717	Glb1l2	-8.08857		Uty	20.699	Chrdl1	-8.90713		Il1a		Slc16a12
Il1b	11.5684	Kcnma1	-8.06945		Slc6a14	20.3919	Myh11	-8.81603		Il1b		Slc16a7
Stfa3	11.0911	Synm	-8.02841		Serpinb2	20.1129	Upk3b	-8.6426		Il1f9		Slc25a23
Top2a	11.0421	Dpep1	-7.94967			19.8225	Avpr1a	-8.52163		Irf7		Slc35g1
Calml3	11.0164	Shh	-7.86346		Gm94	19.8164		-8.50278		Itga6		Snx31
Gm23713	10.841	Bmp3	-7.76906		Stra6	18.0603	Sema4g	-8.46846		Klk10		St8sia6
Gm23713	10.841	Pdlim3	-7.71064		Ddx3y	18.0408	Ctse	-8.45447		Klk13		Sulf2
Krt4	10.8091	Actg2	-7.69382		Slurp1	17.8757	Sele	-8.26804		Krt1		Synpo2
Flg	10.7853	Abo	-7.6583		Pkp1	17.1615	Tc2n	-8.2279		Krt10		Sytl2
LOC101055758	10.7819	Crispld2	-7.62895		Mki67	17.0111	Tns1	-8.16428		Krt13		Sytl5
Snord45b	10.7334	Wfdc15b	-7.36354		Fgfbp1	16.874	Npy6r	-8.14435		Krt14		Tagln
LOC100041903	10.3683	Prex2	-7.35931		Tff1	16.6919	Galnt16	-8.10176		Krt16		Tc2n
Gm15433	10.3683	Vsig2	-7.31755		Ly6g6c	16.503	Igfbp6	-8.0378		Krt17		Tcf21
Cyp4a10	10.1264	Prelp	-7.30035		Klk13	16.0797	Dpt	-8.03412		Krt6a		Tfcp2l1
Gm26110	10.0405	Alpl	-7.24681		Stfa1	15.6706	Rasl11b	-7.98784		Krt6b		Tmem64
Rnu1b6	10.0405		-7.24		Eif2s3y	15.609	Actc1	-7.93858		Krtdap		Tspan13
Rnu1b1	10.0405	Gstm2-ps1	-7.22276		Top2a	15.2064	Sytl5	-7.9309		LOC100041903		Uchl1
Rnu1b6	10.0405	Myl9	-7.1954		Il33	15.1321	Synm	-7.89035		LOC101055758		Upk2
Gm25890	10.0405	Cygb	-7.16849		Cxcl5	14.9737	Slc16a7	-7.77294		Ltf		Upk3a
Rnu1b1	10.0405	Chrdl1	-7.08405		Scel	14.5307	Cnn1	-7.73585		Ly6g6c		Upk3b
Rnu1b6	10.0405	St8sia6	-7.04698		Ccna2	14.5142	Ugt2b34	-7.73215		Mal2		Wfdc15b
Gm25890	10.0405	Plcb4	-7.00439		Tgm1	14.2988	Efcab1	-7.69619		Mall		Zbtb16
Gm22042	10.0405	Mylk	-6.97644		Flg	14.2497	Kcnma1	-7.68234		Mir1949
AA467197	9.84243	Loxl1	-6.97213		Il1a	13.911	Plcb4	-7.62848		Mki67
Gm24046	9.80213	Tgfbr3	-6.96378		Ect2	13.5406	Dmd	-7.61725		Mmp7
Gm2666	9.78414	Upk2	-6.9555		Alox12b	13.4778	Tcf21	-7.55821		Nccrp1
Stra6	9.58126	Tmem252	-6.93925		Adam8	13.3067	Slc47a1	-7.52442		Nuf2
Crabp2	9.56706	Myom1	-6.87793		Mir1949	13.2114	Trf	-7.506		Oas1g
Serpina1d	9.38476	Scgb2b15	-6.86738		Il1b	12.9857	Adcy5	-7.42147		Pkp1
Gm24313	9.37088	Scgb2b15	-6.86738		Gm6551	12.761	Sh3gl2	-7.33845		Plk1
Xist	9.09309	Itga5	-6.86557		Prc1	12.5284	Pcp4l1	-7.33687		Ppbp
Slfn4	9.07574	Rgs5	-6.86348		Clec2g	12.2105	Acer2	-7.32912		Prc1
Mir1949	8.98383	BB123696	-6.85929		Sprr2e	11.8628	Ddr2	-7.27249		Prss32
Cwh43	8.93065	Plce1	-6.83189		Tfap2a	11.8054	Jph2	-7.13172		Pyhin1
Gprc5a	8.55937	Tmtc1	-6.82373		LOC100041903	11.6456		-7.05923		Rptn
Ces1c	8.5167	8430408G22Rik	-6.77105		Gm15433	11.6456	Slc35g1	-7.0181		Rtp4
Fgg	8.4748	Syne1	-6.74875		Ccnb2	11.5938	Zbtb16	-6.90506		S100a14
Cyp3a13	8.39852	A4galt	-6.72235		Calm4	11.5833	Osr1	-6.77554		S100a9
Nop56	8.23644	Aff2	-6.62498		Hist1h2ab	11.5807	Scnn1g	-6.63495		Serpinb10
Krtdap	8.18893	Sytl5	-6.62371		Stfa3	11.5563	Myom1	-6.63306		Serpinb11
Gsdmc4	8.1698	Tbx20	-6.61385		Col17a1	11.4912	Pkhd1	-6.62036		Serpinb2
Klk13	8.09887	Pdgfra	-6.59437		LOC101055758	11.409	AF357355	-6.6197		Slc6a14
Serpina1c	8.05645	Ogn	-6.59106		Fam3b	11.2536	Plin4	-6.56484		Slfn2
Gm6551	8.00638	Thbs2	-6.56209		Rbp2	11.2517	Fam189a2	-6.5426		Slurp1
Rnu3a	7.94625	Rgs7bp	-6.53408		H60c	11.2466	Bmp3	-6.53442		Sprr2d
Crnn	7.82188	Hhip	-6.52338		Sprr2j-ps	10.8774	Prom2	-6.434		Sprr2e
Slc6a14	7.77959	Upk3b	-6.47249		S100g	10.715	9130409J20Rik	-6.43371		Sprr2f
Sprr2g	7.75945	Avpr1a	-6.39786		Lce3c	10.5465	1810020O05Rik	-6.42261		Sprr2g
Slco1b2	7.73499	Scgb1b7	-6.38256		Cxcl3	10.5322	Tsku	-6.42234		Sprr3
Gc	7.66181	Slc38a1	-6.35127		Vnn1	10.3626	Bves	-6.32974		Stfa1
Lipk	7.64234	Podn	-6.34487		Mmp13	10.3053	Itih5	-6.3225		Stfa3
Hist1h1b	7.3813	Prss23	-6.33746		Hist1h1b	10.2301	Fbp1	-6.26474		Stra6
Gm24412	7.36793	Paqr5	-6.33151		Pyhin1	10.1872	Myl9	-6.26018		Teddm3
Hrg	7.25897	Pi16	-6.325		Klk10	10.0007	Sdpr	-6.16459		Tgm1
Gm24762	7.22927	Pde2a	-6.32495		E2f8	9.97284	Mir568	-6.16371		Tmprss11b
Trim59	7.22867	Myh11	-6.30502		Ccnb1	9.91038	Tfcp2l1	-6.15895		Tmprss11d
Serpinb11	7.17901	Apod	-6.3027		Cenpe	9.90447	Slc25a23	-6.13163		Tmprss11e
Igk-V1	7.16668	S100a5	-6.30172		Kif11	9.85844	Des	-6.12362		Tmprss11g
Pkp1	7.15581	Gnao1	-6.30019		Dmkn	9.79734	Dpep1	-6.12288		Tnfrsf23
Gm7609	7.08295	Tnc	-6.29731		Plk1	9.61522	Prkcb	-6.07191		Top2a
Cyp4a14	7.04202	Lbp	-6.28799		Cdk1	9.59548		-6.06785		Trim59
Cxcl3	7.0164	Art3	-6.27672		Teddm3	9.53264	Hcn1	-6.04501		Vsnl1
Prc1	6.99738	Hba-a2	-6.27152		Defb14	9.51897	Lmcd1	-6.01748
Ahsg	6.99384	Acer2	-6.26967		D17H6S56E-5	9.42988	Fxyd1	-5.99614
Gm94	6.96037	Cald1	-6.26051		Tnfrsf23	9.40283	Kcnmb1	-5.9788
Vsnl1	6.95714	Tcf21	-6.10343		Abca12	9.38567	Ppp1r14a	-5.96791
Ugt2b5	6.94649	Cryab	-6.10288		Serpinb11	9.21929	Nexn	-5.95299
Gm24149	6.91122	Aebp1	-6.09759		Gja1	9.0658	Lmod1	-5.91981
Serpinc1	6.89168	Gm20016	-6.07614		Igfbp3	9.05754	Sptssb	-5.91251
Pyhin1	6.88807	Pdgfd	-6.05237		Muc1	9.04945	Art3	-5.89871
Elovl3	6.85523	Ror1	-5.99714		Oasl1	9.03857	Htr4	-5.85553
S100a8	6.84346	Scgb2b24	-5.99404		Lce3f	8.99629	Lims2	-5.83968
Ifit1	6.81947	Slc7a8	-5.99276		Ifit1	8.9795	Trdn	-5.79211
Clca1	6.78099	Dmd	-5.98788		Aldh1a3	8.91886	Peg3os	-5.78369
Cyp2c29	6.7491	Trp53i11	-5.98786		Oas1g	8.91327	Tgfbr3	-5.75404
S100a9	6.69426	Plod2	-5.98485		Cwh43	8.89519	Hpse2	-5.73829
Il1a	6.68149	Car3	-5.97608		Pi15	8.87896	Igfbp2	-5.72032
Serpinb10	6.64388	Bmp5	-5.94431		Ceacam1	8.82625	Pm20d1	-5.71202
Oas1g	6.63959	Tc2n	-5.93295		Taf1d	8.63532	Gnao1	-5.69642
Ugt2b36	6.60869	Mrvi1	-5.89967		Gsdmc4	8.59582	Mup12	-5.63025
Fga	6.57917		-5.88764		Cep55	8.52287	Sulf2	-5.60023
Ambp	6.57279	Flnc	-5.88061		Depdc1a	8.44964	Tmem64	-5.59278
Apoh	6.49545	Slit3	-5.86073		Gm5593	8.40067	Cped1	-5.58753
Serpinb3a	6.45893	Rbpms2	-5.85557		Car12	8.38822	Cmbl	-5.58306
Cyp2a12	6.45311	Slc44a3	-5.81156		Cyp3a13	8.36595	Tagln	-5.5807
Hbegf	6.36714	Fmo5	-5.81091		Nrg1	8.34418	Kcnf1	-5.5457
Csprs	6.3646	Postn	-5.79131		Tpx2	8.32353	Rgs5	-5.52604
Defb14	6.36427	Pde7b	-5.77572		Dhrs9	8.31986	Pde2a	-5.5098
Aim2	6.31079	Serpina3c	-5.75599		Gm4610	8.30054	Mrvi1	-5.49973
Adam8	6.27574	Slc35g1	-5.71449		Ckap2	8.24989	Lrch2	-5.49239
Slurp1	6.26133	Sh3gl2	-5.68486		Ube2c	8.16017	Rgs7bp	-5.46803
Ces3a	6.24895	Prss23os	-5.67154		Nuf2	8.10333	Tmtc1	-5.46475
Apob	6.2202	Lhfp	-5.65417		Crnn	8.09138	Actg2	-5.45489
Gm22956	6.11048	Angptl7	-5.64518		Gm2666	8.04161	Apoc1	-5.37651
Uox	6.08073	Atp2b4	-5.62934		Dsc1	8.04064	Foxp2	-5.34861
Barx2	6.02687	Bgn	-5.62167		2210407C18Rik	7.97216	Mup13	-5.33573
Muc15	6.01765	Kcnj8	-5.61494		Slc7a11	7.95882	Bmp2	-5.33157
Hamp	6.01102	Tfcp2l1	-5.59183		Crisp1	7.91994	Npy1r	-5.32354
Snora81	5.98439	Bves	-5.55859		2610528A11Rik	7.91956	Rsph4a	-5.30234
Teddm3	5.97004	Sparcl1	-5.55709		Tchh	7.87601	Rgs2	-5.25319
Sprr2d	5.85212	Itga8	-5.5569		Shcbp1	7.84262	Prelp	-5.22853
Snora33	5.83212	Acot2	-5.54363		Anln	7.83088	Rnf125	-5.22295
Sprr2e	5.81524	Itga1	-5.48977		Hbegf	7.82063	Man1c1	-5.21154
Celsr1	5.80669	Cyp3a57	-5.48461		Rrm2	7.78761	Aoc3	-5.21134
Casc5	5.7869	Fn1	-5.47464		Ndc80	7.70019	5730507C01Rik	-5.20862
Tdo2	5.77944	Slc16a7	-5.4699		Brinp3	7.6434	Dock8	-5.20503
Cyp2j5	5.7758	Prg4	-5.45922		Vtcn1	7.63673	Fam174b	-5.20185
Lipm	5.71814	Fads2	-5.44346		Stil	7.6082	Ldhb	-5.2009
Gm24888	5.71382	Slc43a3	-5.42851		Crabp2	7.57946	Wfdc1	-5.19349
Gm24616	5.69997	Clmp	-5.4173		Celsr1	7.51993	Cd36	-5.15483
Padi1	5.68825	Peg3	-5.41663		Casc5	7.48302	Aldh6a1	-5.14944
LOC101055663	5.65823	Dcn	-5.29648		Areg	7.48099	Pdgfra	-5.14107
Nuf2	5.65425	Foxf1	-5.27505		Trim59	7.4769	Cap2	-5.14097
Klk14	5.63664	Timp3	-5.25363		Prl2c3	7.42497	Mustn1	-5.12423
Terc	5.63426	Itih5	-5.23477		Bpifc	7.41638	Sptlc3	-5.12407
C4bp	5.63418	Tnnt2	-5.2276		Gm12603	7.39554	Galnt15	-5.0992
Cenpe	5.62895	Nbl1	-5.22607		Melk	7.25869	Tbx5	-5.08686
Ect2	5.61245	Zbtb16	-5.21552		Pbk	7.13488	Ttr	-5.08443
Tnfrsf23	5.58265	Hpse2	-5.21425		S100a9	7.1253	Crispld2	-5.03871
Wfdc21	5.57414	Popdc2	-5.21145		Bub1	7.11212	Syne1	-5.03571
Serpinb2	5.57204	Abcc9	-5.1868		Taf1d	7.08936	Syne1	-5.023
Serpind1	5.50988	Cap2	-5.17391		Mis18bp1	7.0831	Dmpk	-5.00151
Serpinf2	5.50102	Gm35595	-5.16871		Tinag	7.07208	Acta1	-4.99711
Hpx	5.50007	Lrrc32	-5.16862		S100a7a	7.06779	Rtn4rl1	-4.99523
Ugt2b1	5.49858	Fam129a	-5.13		B4galnt1	7.04097	Gfra1	-4.97914
Igfbp3	5.49552	Mir568	-5.10997		Irf7	7.00604	Hoxd13	-4.97196
Aadac	5.47842	Ckb	-5.05451		Sprr2h	6.8874	Tbx20	-4.96597
Col17a1	5.47677	Dock8	-5.02734		Crct1	6.85609	Gm8884	-4.93772
Gm26493	5.45549	Adcy5	-5.02638		Bcl11b	6.84754	Egfl6	-4.92866
Gm23041	5.42113	Hip1	-5.01943		Birc5	6.80656	Popdc2	-4.88313
Pzp	5.40564		-5.00585		Serpinb1a	6.66988	LOC105244195	-4.88267
1500012F01Rik	5.36274	Fbxo32	-4.99583		Prl2c2	6.6318	Ksr2	-4.8801
Gja1	5.32291	Fermt2	-4.97484		Ptgs2	6.59631	Col14a1	-4.86655
Tmem45a	5.28962	Tspan18	-4.9426		Hells	6.56477	Cfd	-4.84229
Plk1	5.26628	Prkcb	-4.93167		Dsg1b	6.54188		-4.84201
Gm24095	5.20903	Acta2	-4.86689		Gm12648	6.53234	Dcn	-4.84073
Dapl1	5.20852	Akap12	-4.86502		Slfn4	6.48346	Cela1	-4.8227
Rpl30	5.16552	Akap2	-4.84593		Racgap1	6.46457	Adam23	-4.81984
Gm14137	5.13301	Msrb3	-4.82766		Gm22973	6.45938	Sytl2	-4.80914
Prss32	5.12444	Dmpk	-4.81229		Kif20b	6.45211	Cxcl14	-4.78288
Ly6g6c	5.11249	Lmod1	-4.77697		Nupr1	6.44518	Ckm	-4.78165
Dsc2	5.07881	Fam174b	-4.72017		Sbsn	6.37478	D330045A20Rik	-4.77457
Dmkn	5.06452	Hmgcs2	-4.71473		Sdr9c7	6.33792	Lpar3	-4.76769
Slfn2	5.02661	Acta1	-4.71347		Pmaip1	6.3081		-4.76113
Gm22579	5.01203	Gm3470	-4.68213		Dsc2	6.28446	Hsd17b2	-4.75722
Taf1d	5.01203	Cd59a	-4.58385		Krt4	6.25756	Slc44a3	-4.74197
Klk10	4.99627	Heg1	-4.55768		H2afx	6.23466	Retnla	-4.73376
	4.89655	Tbx3os2	-4.52609		Gm14137	6.18147	Lama2	-4.7298
Gm22519	4.82557	Fmo2	-4.37022		Gm9573	6.17554	Acot1	-4.71937
Cps1	4.71952	Tagln	-4.33749		Clca2	6.12812	Aox3	-4.70399
Irf7	4.62975	Dpt	-4.31715		Gm26110	6.11787	Syne1	-4.69102
Sox2	4.62762	Scamp5	-4.31603		Rnu1b6	6.11787	Rian	-4.68521
Gm23503	4.54568	Gm12840	-4.31377		Rnu1b1	6.11787	S100a1	-4.67631
Hist1h2af	4.5446	Aldh6a1	-4.30061		Rnu1b6	6.11787	Dock3	-4.67278
Mup3	4.50757	Plpp3	-4.26645		Gm25890	6.11787	Krt18	-4.66528
Snora73b	4.39693	Nrp2	-4.26405		Rnu1b1	6.11787	Aebp1	-4.63006
Ereg	4.38697	Fbln1	-4.26232		Rnu1b6	6.11787	Cygb	-4.62688
Gm23136	4.32768	Rhoj	-4.24918		Gm25890	6.11787	Fam129a	-4.6261
Gm25581	4.32617	Slc25a23	-4.22996		Gm22042	6.11787	Mir145a	-4.62315
Snora74a	4.29465	Col12a1	-4.14386		Arhgap11a	6.01646	Tenm3	-4.61009
Aldh1a3	4.28943	Sorbs1	-4.11599		Ifi44	5.98456	Islr	-4.60993
Rtp4	4.24787	Sulf2	-4.1009		Tspan1	5.96472	Tspan13	-4.60551
Gm24339	4.24733	Serping1	-4.04625		Hk2	5.96404	Nbl1	-4.59401
Gm22620	4.18175	Sytl2	-4.02939		Ptpn22	5.95642	Npy4r	-4.59296
Gm25514	4.11865	Csrp1	-3.96831		Epgn	5.94124	Arhgef9	-4.58519
S100a14	4.11522	Anxa6	-3.91095		Chl1	5.91831	Pcp4	-4.58186
Snora36b	4.10526	Mmp2	-3.75471		Lgals7	5.7486	Adora1	-4.57059
Prss27	4.04312	Rgs2	-3.7494		Gm24046	5.73956	Tmem47	-4.56775
Gm24405	4.02549	Tspan13	-3.74042		Spp1	5.73304	6330403A02Rik	-4.56296
Gm26387	4.0206	Serpina3n	-3.59162		B3gnt3	5.72708	Tspan18	-4.55893
Snora31	3.94293	Ppp1r12a	-3.55377		Emb	5.71669	Ctnnd2	-4.5292
Gm24069	3.92705	Map1b	-3.55344		Fxyd4	5.7117	Syne1	-4.528
Anxa1	3.82845	Tmem64	-3.52489		Psat1	5.65752	Cacna1h	-4.50206
Anxa8	3.81481	Thbs1	-3.49548		S100a8	5.6367	Gm3470	-4.46724
Rpl6	3.80848	Krt18	-3.37288		Il18	5.63605		-4.46085
Snora75	3.77408	Fabp4	-3.37241		Prss32	5.62183	Tspan2	-4.45586
Gm22303	3.72601	Rbpms	-3.32755		Esco2	5.5794	Itga1	-4.45426
Gsdmc3	3.71536	Gstm1	-3.31257		Arl4c	5.55646	Pla2r1	-4.45123
Rps2	3.7113	Decr2	-3.27536		Slfn2	5.54399	Syne1	-4.44741
Snora23	3.62193	Tgm2	-3.21059		Nusap1	5.53439	Dhdh	-4.44402
Gm25053	3.60844	Timp2	-3.20504		Anxa1	5.53073	Scamp5	-4.43906
Gm22358	3.60287	Pygb	-3.16549		Gm3579	5.51666	Mamdc2	-4.43307
Snord14e	3.51894	Pde5a	-3.0649		Gm42035	5.51666	Rbpms2	-4.43297
Gm23127	3.43782	Ndrg2	-3.04182		Gm3579	5.51666	Ppp1r36	-4.43204
Snora73a	3.43002	Adh1	-3.01613		Gm42035	5.51666	1810041L15Rik	-4.40796
Snord15a	3.31931	Sh3bgrl	-3.01259		Anxa8	5.51626	Fads2	-4.40359
Snord42b	3.3034	Add3	-3.01014		Ncapg	5.50875	Plpp3	-4.39563
Hspa1b	3.24433	Upk1b	-2.88405		Mcm5	5.48663	Mup15	-4.38972
Neat1	3.23871	Gsn	-2.86952		Ticrr	5.48243	Ikzf3	-4.38352
Gm22270	3.20967	Il6st	-2.76557		Nt5dc2	5.47755	Gstm1	-4.3827
Mir5099	3.11187	Sgpl1	-2.75303		Cdc20	5.4286	E030003E18Rik	-4.3762
Hist1h2an	3.04936	Flna	-2.72998		Cdkn2a	5.41533	Hpgd	-4.37596
Gm22155	2.99287	Cyb5r3	-2.71738		Col7a1	5.41308	Bnc2	-4.36177
Snora17	2.94501	Tmprss2	-2.65847		Hmmr	5.40832	Bbox1	-4.35412
Anxa3	2.91268	Txnip	-2.03253		Kif2c	5.36341	Lum	-4.35314
Cyp2f2	2.85271				Kdm5d	5.3488	Hid1	-4.33466
Gm25633	2.76654				Clic3	5.34278	Foxf1	-4.32884
Rnu3b1	2.76451				Vsig10l	5.33741	Syne1	-4.32837
Rnu3b1	2.76451				Isg15	5.32861	Atp2b4	-4.32653
Rnu3b4	2.76451				Tprg	5.3166	Zim1	-4.32383
Rnu3b4	2.76451				2810417H13Rik	5.31193	Mup18	-4.3201
Itga6	2.75351				Kprp	5.29744	Gm6665	-4.31834
Gm25443	2.75265				Mnda	5.29184	Sh3bgr	-4.31367
Snord34	2.70538				Gjb2	5.24297	Syne1	-4.31302
Snora5c	2.67557				Mill1	5.23914	Rbfox3	-4.31059
Gm24698	2.6392				Klk14	5.20965	Itga8	-4.30705
Gm24494	2.597				Krt23	5.20529	Gm20016	-4.28536
Gm23105	2.59307				Kif20a	5.18015	Slc38a1	-4.28074
Snora15	2.54391				Tmem45a	5.15138	Scn7a	-4.28004
Gm24727	2.54164				Tacc3	5.14337	Podn	-4.27072
Fam57a	2.48895				C330027C09Rik	5.1016	Acaa1b	-4.26923
Ceacam1	2.46641				Clca1	5.10058	Ckb	-4.2672
Dsp	2.45993				Gm22265	5.08894	Cidec	-4.25331
Ifitm3	2.45702				Pglyrp1	5.07862	Fabp4	-4.2526
Gm22009	2.45506				Barx2	5.07673	Serping1	-4.24936
Erdr1	2.42561				Fosl1	5.00838	Plpp4	-4.24059
Hist1h2bn	2.40565				Upk3bl	4.99781	Sh3gl3	-4.23921
Mal2	2.39619				S100a14	4.99152		-4.23539
Snord58b	2.37233				Aurkb	4.98634	Jam3	-4.23479
Gsto1	2.3717				Dapl1	4.96779	Mc5r	-4.23074
Rpph1	2.30775				Cldn3	4.95538	Syne1	-4.20869
Gm3579	2.30222				Gsta1	4.94582	Cacna1c	-4.20042
Gm42035	2.30222				Ckap2l	4.94517	Adssl1	-4.19874
Gm3579	2.30222				Muc15	4.92441	Sgcd	-4.19318
Gm42035	2.30222				Emp1	4.90892	Zbtb20	-4.18898
Hist1h2bl	2.25773				Skint1	4.87798	Cald1	-4.18063
Malat1	2.24591				Tenm4	4.85802	Gpam	-4.16798
Gm26175	2.24455				Bub1b	4.85791	Upk1b	-4.12483
Snord42a	2.1845				Oasl2	4.83961	Abca8a	-4.11655
Gm23301	2.16489				Atp2c2	4.82428	Sntb1	-4.10152
Snora21	2.15632				Rtp4	4.82392	Scd1	-4.09857
Gm23008	2.11773				Rab38	4.81496	Lonrf2	-4.09726
Snord49a	2.09791				Csprs	4.79666	Gfra2	-4.09405
					Ptprz1	4.76846	Mgst1	-4.08494
					Cdsn	4.76794	Syne1	-4.07531
					Cpa4	4.76554	Gm10715	-4.06889
					Terc	4.76037	Mfsd4	-4.06758
					Has3	4.74588	Syne1	-4.06436
					Kif22	4.74187	Akap6	-4.05136
					Dtl	4.73781	Slc12a7	-4.0483
					Ndufa4l2	4.73485	Ankdd1a	-4.04682
					Cenpn	4.69225	Kbtbd11	-4.03423
					Lamc2	4.68647	Vsig2	-4.02965
					Ajuba	4.68294	Unc5a	-4.02948
					Tnfrsf11b	4.63262	Gata5	-4.02587
					Padi1	4.63099	3632451O06Rik	-4.02042
					Klk11	4.62302	Gpc6	-4.011
					Arl14	4.61308	Olfm1	-4.00581
					Gm3776	4.58291	Filip1	-4.00051
					Prr11	4.57726	Syne1	-3.99674
					Atp6v0d2	4.57623	Gm14964	-3.99396
					Aadacl2	4.55	Fa2h	-3.9864
					Kif4	4.54075	Sidt1	-3.96754
					Dbf4	4.53443	Clmp	-3.95961
					Cdc25c	4.51273	BC021614	-3.95676
					Aspm	4.49395	Sorbs1	-3.95201
					Plk2	4.47634	Kank2	-3.94836
					Tmprss4	4.40534	Pitx2	-3.93277
					Cenpa	4.40367	Tmem8	-3.92829
					Anxa3	4.39231	Decr2	-3.91832
					Sox2	4.36309	Extl1	-3.90965
					Stmn2	4.34424	Fat4	-3.90123
					Flrt2	4.33755	Chrm3	-3.89542
					Mir675	4.3112	Gm10717	-3.89441
					Hist1h4i	4.30669	Pdgfd	-3.88345
					Hoxb9	4.30395	Kit	-3.86998
					Lypd5	4.30144	Calcrl	-3.86886
					Ttk	4.29367	Fbxo32	-3.86476
					Tnip3	4.29267	Gm10416	-3.86328
					Mal2	4.28947	Slc8a1	-3.86087
					Cdca5	4.24873	Flnc	-3.86077
					Clip4	4.23257	Ndrg2	-3.85298
					Gjb4	4.22271	Entpd3	-3.84703
					Cdh3	4.20576	Rarres2	-3.84025
					Asf1b	4.20574	Enpp2	-3.83611
					Ncapg2	4.20452	Igsf10	-3.83259
					Mlkl	4.19652	Lifr	-3.83132
					Cdkn3	4.19218	Ms4a4d	-3.81806
					Ephx3	4.18415	Acot2	-3.81688
					Sgms2	4.16059	Wnt2b	-3.80828
					Pole	4.15141	Spon1	-3.80023
					Cyp2b10	4.14194	Tbc1d9	-3.78553
					Prim1	4.12639	Spock3	-3.78287
					Il1f8	4.12563	Tacr2	-3.78182
					Pglyrp4	4.12177	Syne1	-3.78045
					Mxd1	4.11749	Atp6v0e2	-3.77492
					BC117090	4.11194	Atp8a2	-3.7661
					Diaph3	4.10226	Sgce	-3.76569
						4.09655	Deptor	-3.76505
					F3	4.09441	Clip3	-3.7505
					Zbp1	4.0817	Gpm6a	-3.74559
					Serpinb3a	4.07096	Scnn1b	-3.74196
					Gm15987	4.0663	Kcng1	-3.7367
					Incenp	4.05913	Clec3b	-3.73344
					Palmd	4.03526	Otogl	-3.72874
					Gm11545	4.01744	Aff2	-3.7249
					Samd5	4.0166	Cecr2	-3.71874
					Hist1h2af	4.01526	Tacc1	-3.70795
					Casp14	4.00824	Pkp2	-3.70372
					Mad2l1	4.0053	Mup14	-3.693
					Mthfd2	4.00068	Pcdhga10	-3.68038
					Dlgap5	4.00024	Satb1	-3.68032
					Havcr2	3.99353	Dtna	-3.67903
					Lipm	3.99042	Zbtb10	-3.67088
					Apol9b	3.9884	Slc43a3	-3.67085
					Sult2b1	3.98492	Syne1	-3.67067
					Aim2	3.96914	Msrb3	-3.66461
					Ccl3	3.96386	C1qtnf7	-3.66094
					Il1r2	3.95828	Pid1	-3.65719
					Il1rn	3.94868	Syne1	-3.65519
					Sox7	3.94783	Cspg5	-3.64326
					Gm23713	3.94691	Gm20257	-3.63364
					Gm23713	3.94691	Pdk2	-3.63337
					Kif15	3.94629	Abca6	-3.62541
					Knstrn	3.92721	Kcne1	-3.6212
					Robo2	3.89224	Txndc16	-3.62098
					Ereg	3.83181	Abi3bp	-3.59608
					Igkv16-104	3.81322	Ppil6	-3.57973
					Ska3	3.8116	Eya4	-3.57928
					Klk9	3.78973	Igdcc4	-3.57813
					Clec4n	3.78843	Khdrbs3	-3.57681
					Ifi204	3.78201	Pde5a	-3.5687
					Ifitm3	3.78116	Mgp	-3.56419
					Mt4	3.77136	Rnf128	-3.56255
					Lilr4b	3.76018	Slit3	-3.55897
					Trim15	3.74795	Zdhhc14	-3.55777
					Lce3e	3.74683	Ebpl	-3.55339
					Galnt3	3.73173	Plxna4	-3.55178
					Kif23	3.72063	Syne1	-3.54634
					Aurka	3.7161	Gm21320	-3.54478
					Epha2	3.69635	Fbxl22	-3.52943
					Bnc1	3.6886	Xk	-3.52844
					Lor	3.68634	Sowahc	-3.52695
					Prdm1	3.68228	Smad9	-3.52383
					Slc2a1	3.67039	Chpt1	-3.52033
					Fam162a	3.65934	St3gal5	-3.51855
					Ly6a	3.65743	Cpq	-3.512
					Ces1h	3.65107	Srd5a1	-3.50653
					Trip13	3.65074	Mir1906-1	-3.49453
					Spag5	3.64373	Gm29719	-3.49304
					Akr1c18	3.63984	Nkd2	-3.49277
					Dsp	3.60464	Gm26894	-3.48712
					Dusp10	3.60351	Reck	-3.48529
					Zfp185	3.6029	Pi16	-3.47992
					Hist1h4n	3.59975	Fry	-3.47627
					Parpbp	3.5934	Ttc38	-3.46423
						3.59174	Scara5	-3.46206
					Itga3	3.59095	Trp53i11	-3.46032
					Cenpf	3.58737	Tnxb	-3.45331
					Ncaph	3.57732		-3.44966
					Gdpd2	3.56885	Agmo	-3.44472
					Smox	3.55639	Mocs1	-3.44028
					Snord45b	3.55089	Asb2	-3.41275
					Prr9	3.54971	Gpx3	-3.41258
					Smc2	3.54765	Olfml2a	-3.41182
					Ramp3	3.5425	Maob	-3.40823
					Ammecr1	3.54042	Plekho1	-3.40152
					Hpgds	3.52285	Gm10717	-3.39962
					Pbp2	3.52143	Kcnd3	-3.39022
					Sgpp2	3.51322	Nrp2	-3.38877
					Gda	3.50138	Mmp2	-3.38842
						3.49687	Tbc1d30	-3.36963
					Defb1	3.47913	Ppp1r12a	-3.36207
					Lipn	3.47515	Mup8	-3.36171
					Efna3	3.47413	Lrfn3	-3.35974
					Mcm3	3.47303	C7	-3.35795
					Sgk1	3.46502	Eepd1	-3.35765
					Npnt	3.45994	Kif1a	-3.35276
					Trex2	3.45796	Tns2	-3.3461
					Fabp5	3.45668	Fermt2	-3.3451
					Itga6	3.45568	Klhl14	-3.34205
					Odam	3.45447	A4galt	-3.3398
					Oas2	3.45141	Syne1	-3.33199
					Serpinb6b	3.44892	Lrrc7	-3.32838
					Grem1	3.44672	Prex2	-3.32613
					1500012F01Rik	3.437	Adamtsl1	-3.31623
					Cks2	3.43601	Gstt2	-3.31256
					Gm12891	3.43601	Zcchc24	-3.31152
					Cks2	3.43601	Fhl1	-3.30706
					Klk8	3.41834	Pde3a	-3.2981
					Cxcl2	3.41793	Mup19	-3.29754
					Rassf10	3.40175	Pygm	-3.29552
					Csta1	3.39929	Prkaa2	-3.29471
					Fam57a	3.39382	AF357425	-3.29351
					Gm30571	3.39182	Gm10719	-3.28262
					Slc12a2	3.39167	Creg1	-3.2743
					Itgb4	3.38975	Mfap4	-3.26883
					Fabp5	3.38705	Eml1	-3.25989
					Serpinb5	3.37667	Akap12	-3.24423
					Fabp5	3.37292	A730017L22Rik	-3.24316
					Cd80	3.36406	Cdon	-3.24078
					Cd44	3.36234	Fgf7	-3.23989
					Plekhs1	3.36058	Deptor	-3.23477
					Kif18b	3.359	Nynrin	-3.23323
					Aqp4	3.3572	Tgfb1i1	-3.22559
					Card10	3.35562	Gm10717	-3.22527
					Rad51	3.34488	Tat	-3.22199
					Cenpi	3.34299	Pde7b	-3.20972
					Pde7a	3.34158	Bmp7	-3.20702
						3.33966	Gm10130	-3.20628
					LOC105243248	3.33966	Fabp3-ps1	-3.20464
					Cldn1	3.33608	Cacnb2	-3.20307
					Hist1h2ag	3.33371	Arg2	-3.20001
					Cks2	3.3271	Abcc9	-3.19969
					Runx2	3.32387	Lepr	-3.19761
					Dock11	3.30985	Gstt3	-3.18573
					Chaf1b	3.30864	Adamts5	-3.17893
					Pgk1	3.30316	Syne1	-3.1748
					Ncapd2	3.29027	Svep1	-3.17078
					Gm23406	3.28841	Atoh8	-3.16242
					Retnlg	3.28683	Fer1l4	-3.15972
					Uhrf1	3.28643	Gm10719	-3.15513
					Mir196a-1	3.27343	1700040L02Rik	-3.14654
					Lce3d	3.27172	Mup1	-3.14193
					Pnpla1	3.26424	Tbx2	-3.13631
					Il1rl2	3.26419	Fads1	-3.13422
					Eya2	3.26384	Mup7	-3.13271
					Rnd3	3.26115	Tmem38a	-3.12883
						3.25525	Retn	-3.12477
					Plaur	3.2552	Slc2a4	-3.12472
					Gm7665	3.24436	Col6a1	-3.12287
					Ly6c2	3.24198	Plekhh2	-3.11955
					Golm1	3.24115	Nxpe3	-3.11904
					Endou	3.24081	Ace2	-3.10935
					Kpna2	3.2395	Hoxa11	-3.10725
					Bcl2l15	3.23696	Fcgrt	-3.10581
					Cldn17	3.22629	Abcc3	-3.09439
					Pdlim1	3.22023	Cyp2d22	-3.09437
					Krt80	3.21254	Slc4a4	-3.09099
					Ell2	3.19998	2310002D06Rik	-3.09072
					Mx1	3.19846	Cntfr	-3.08637
					Slc16a14	3.19218	Syne1	-3.07959
					Cd24a	3.17799	Acta2	-3.07551
					Fen1	3.17735	Pdzd2	-3.07134
					Mastl	3.17351	Ctnnal1	-3.06991
					Foxm1	3.16974	Nr1d1	-3.06882
					5730408K05Rik	3.15813	Gabra3	-3.06024
					Cadm4	3.15276	Sv2b	-3.05952
					Mkrn2os	3.14929	Adam22	-3.05618
					Cenph	3.14618	Syne1	-3.05507
					Sox21	3.14609	Pmp22	-3.05304
					Gm25188	3.14585	Pde9a	-3.05156
					Myc	3.13361	Syne1	-3.04608
					Tgm5	3.13355	Mxra8	-3.04003
					Chek1	3.13277	Plcl1	-3.03855
					Wfdc5	3.13236	Adamdec1	-3.03553
					Fgd6	3.13087	Aox1	-3.02793
					Nlrp10	3.1297	Hoxa10	-3.02195
					Bhlhe40	3.12548	Cpxm2	-3.0194
					Papss2	3.12356	Gpld1	-3.01586
					Grip1	3.121	Gm10718	-3.01533
					Klf4	3.11983	Pck1	-3.01413
					Lypd3	3.11915	Fam171b	-3.00627
						3.1184	Entpd5	-3.00541
					Avil	3.11718	Slc12a8	-2.99275
					Slitrk6	3.11113		-2.98793
					Slc5a9	3.10397	Irs2	-2.98493
					Tnfrsf12a	3.1018	Rasef	-2.98198
					Cdk6	3.08973	Tcea3	-2.98177
					Ly6e	3.08282	Loxl1	-2.97911
					Snora78	3.07246	S100a5	-2.97485
					Cxcl16	3.07231	Mras	-2.97382
					Gsdmc3	3.06957	Gm10719	-2.97367
					Mcm6	3.06296	Itm2a	-2.97178
					Rhod	3.05891	Arhgef25	-2.97123
					Pkp3	3.05865	Gm24598	-2.96911
						3.04886	Gucy1a3	-2.96864
					Cd14	3.04845	Gm12405	-2.96632
					Slc39a6	3.04115	Atp1b2	-2.96404
					Sema4d	3.03028	Sorl1	-2.96339
					Iffo2	3.02899	Ppara	-2.96274
					Socs3	3.02565	Pparg	-2.95871
					Moxd1	3.01529	Atrn	-2.95683
					Stard4	3.00475	Sgca	-2.95559
					Mapk6	3.00249	Abca3	-2.95557
					Brip1	2.99713	Ermp1	-2.95505
					Aspa	2.99509	Gldc	-2.94935
					Tagln2	2.99285	Itpr1	-2.94893
					Chdh	2.9822	Itga11	-2.94532
					Spdl1	2.98051	Gm10722	-2.94522
					Mfsd2a	2.97842	Hspb6	-2.94146
					Dusp7	2.9765	Dbp	-2.92673
					Fhl3	2.97484	Fam25c	-2.92672
					Kcnk6	2.97311	9230102O04Rik	-2.92619
					Ulbp1	2.97013	Wnk2	-2.92553
					Tarm1	2.96584	4931406C07Rik	-2.91809
					Hif1a	2.96428	Ldoc1l	-2.91673
					Krt5	2.96264	Gata6	-2.91325
					Hist1h2bk	2.96046	Gstm4	-2.91189
					Slc25a13	2.96031	Itga5	-2.91121
					Apol7a	2.95747	Amt	-2.91109
					Gm24474	2.95586	Plscr4	-2.90784
					Mmp10	2.95428	Bin1	-2.90537
					Efna4	2.95052	Zfpm2	-2.90407
					Iqgap3	2.94775	Naaladl2	-2.90383
					Lama3	2.93815	Pygb	-2.90139
					Osr2	2.93803	Fyco1	-2.89608
					Tmem173	2.92669	Cacna2d1	-2.89388
					Cerk	2.91858	Rbm24	-2.89078
					Stfa2l1	2.91672	Id2	-2.88851
					Cdca8	2.9114	Gpt	-2.88348
					Baz1a	2.90583	Kat2b	-2.88223
					Arc	2.90362	Pamr1	-2.88133
					Gm7676	2.89293	Mup16	-2.88116
					Frrs1	2.89215	Mir3095	-2.88026
					Dlx5	2.88727	Cxcl12	-2.87591
					Gm1045	2.88114	Apod	-2.87475
					Plac8	2.88044	Spock2	-2.87268
					Sh3bp1	2.87701	Smoc1	-2.87215
					Avpi1	2.87669	Syne1	-2.87121
					Gm24412	2.86908	Krt20	-2.86675
					Hs3st3b1	2.86676	Syne1	-2.86651
					Samd9l	2.86647	D630023F18Rik	-2.86616
					Clca3b	2.85917	Bicc1	-2.85903
						2.85671	Serpina3c	-2.85854
					Ppp1r14c	2.8544	Olfml1	-2.85784
					Mx2	2.85179	Igsf5	-2.8549
					Psors1c2	2.84803	Syne1	-2.8546
					Pxdc1	2.84538	Mboat2	-2.85237
					Rab26os	2.84462	Lyve1	-2.85205
					Rab32	2.84089	Selm	-2.8513
					Lrrc8b	2.82758	Thbs2	-2.84072
					Samd12	2.8273	Sort1	-2.84036
					Piga	2.82696	Ror1	-2.83632
					Exo1	2.82224	Sdr42e1	-2.83609
					Sgol2a	2.82153	Sod1	-2.83604
					Tnfsf9	2.82049	Susd2	-2.83295
					Mmp12	2.81939	Zfp536	-2.83216
					Gm24313	2.81613	Slc9a7	-2.82957
					Glt1d1	2.80225	Gm11627	-2.82395
					Gm6329	2.80164	Tmem56	-2.81971
					Acsbg1	2.78685	Gga2	-2.81965
					Mpzl3	2.7855	Zfp641	-2.81822
					Bard1	2.77241	Unc13c	-2.81381
					Vav3	2.77188	Akt3	-2.8096
					Dsg1a	2.7699	Nek5	-2.80915
					Gm8074	2.76721		-2.80765
					Hcar2	2.7671	Chn1	-2.80175
					Phlda1	2.76695	Gm11168	-2.80144
					Insl6	2.76437	Csrp1	-2.80076
						2.75162	AI414108	-2.80042
					Ddx60	2.75142	Add3	-2.79806
					Zwilch	2.74878	C3	-2.79696
					Igkv10-96	2.74573	Gsn	-2.79451
					Fcgr4	2.74076	Arhgap6	-2.7935
					Trim25	2.74044	Cfh	-2.79271
					Ces2g	2.73679	Gfra3	-2.79242
					Sh2d5	2.72641	Syt14	-2.79121
					Gsto1	2.72553	Casq2	-2.78831
					Spats2	2.71982	Gfpt2	-2.78799
					Tmigd1	2.71228	Tgm2	-2.78195
					Slc16a3	2.71194	1700001L05Rik	-2.77988
					Atg9b	2.70881	Syne1	-2.77738
					Acp5	2.70809	Syne1	-2.77601
					Cdcp1	2.70626	Frem2	-2.7747
					Ccne1	2.70447	Atp2a3	-2.76839
					Them5	2.70205	Mylip	-2.7683
					Reg3g	2.70017	F13a1	-2.76412
					Irf9	2.69767	Mypn	-2.75785
					Ccnd1	2.69266	Casc4	-2.75156
					Ccdc109b	2.68745	Purg	-2.75037
					Lce3b	2.67733	Mxra7	-2.74747
					A630089N07Rik	2.67724	Angpt1	-2.74686
					Bora	2.67612	1810019D21Rik	-2.74621
					Wnt10a	2.67257		-2.74614
					Ablim3	2.67059	Fam13c	-2.74447
					Adm	2.66701	Gca	-2.743
					Lad1	2.66681	Bgn	-2.74114
					Sncg	2.66662	Mamld1	-2.74072
					Adgrf1	2.66316	Syne1	-2.73499
					Il1f6	2.66136	Ldb3	-2.7347
					Kif18a	2.66004	Syne1	-2.73392
					Hal	2.65923	Timp2	-2.73261
					Tfrc	2.65827	Tcrg-C1	-2.7301
					Ighv1-61	2.65343	Rspo3	-2.72874
					Prss27	2.65178	Car8	-2.72862
					Pglyrp3	2.65165	Plac9b	-2.728
					Phgdh	2.65102	Plac9b	-2.728
					Dram1	2.64945	Plekhb1	-2.72339
					Rpl21	2.64886	Grem2	-2.72315
					AI661453	2.64748	Azgp1	-2.7214
					Galnt12	2.64533	Hbb-bt	-2.71851
					Plk4	2.63972	Sparcl1	-2.71486
					Arhgap19	2.63886	Slc24a3	-2.71376
					Ccr1	2.63828	Txnip	-2.71343
					Zfp52	2.63774	Kcng3	-2.71216
					Gm7609	2.63614	Eno3	-2.70966
					Parp8	2.63443	Tex15	-2.70861
					Adgrg7	2.6313	Cyfip2	-2.70765
					Tcirg1	2.62805	Tead1	-2.70666
					Gm25432	2.62708	Tnnt2	-2.70619
					Mis18a	2.62614	Ptgis	-2.70321
					Sprr2i	2.62491	Tmem159	-2.70278
					Myb	2.62415	Gfra4	-2.70274
					Tubb3	2.62394	Dst	-2.70168
					Ltb4r2	2.6238	Creb3l1	-2.70102
					Elk3	2.62339	Aqp11	-2.69691
					Tead4	2.6224	Gm24564	-2.69677
					Phyhip	2.62176	Lix1l	-2.69573
					Anxa2	2.61789	Serpina3m	-2.69548
					Msh6	2.61655	Ptpru	-2.69419
					2010111I01Rik	2.61455	Itgbl1	-2.6938
					Gm22711	2.6114	Id4	-2.69143
					Ccnd2	2.61124	Ptch1	-2.69123
					Car9	2.61032	Ehd3	-2.69083
					Mir1957a	2.60907	Crip2	-2.68825
					Gch1	2.60281	9530036M11Rik	-2.68712
					Ankk1	2.60277	Svil	-2.68588
					Pax2	2.6026	Lpl	-2.68528
					Car13	2.59974		-2.68474
					Gen1	2.59924	Fbln1	-2.68408
					Fam188a	2.59874	Syne1	-2.68315
					Lce3a	2.59798	Epha3	-2.68275
					Mcm10	2.59587	Fam26e	-2.68211
					Cdc42ep1	2.59572	9330159F19Rik	-2.68173
					Kif14	2.5918	Hoxa13	-2.67782
					Snhg4	2.58888	Enpp5	-2.6724
					Gm24916	2.58419	Mtss1l	-2.67146
					Mndal	2.5798	LOC105246409	-2.66109
					Timp1	2.57636		-2.65896
					Mboat1	2.57381	Ttc28	-2.65864
					Irg1	2.57066	4833412C05Rik	-2.65827
					Ankrd50	2.56986	Lancl3	-2.65753
					Amtn	2.56835	Kcnn3	-2.65726
					1500012F01Rik	2.56692	Fbln5	-2.65616
					Kntc1	2.5632	Slc23a1	-2.65026
					Syce2	2.55635	Lama4	-2.64893
					Cadm1	2.55607	Fibin	-2.6479
					Sgol1	2.55463	Prkg1	-2.64621
						2.55362	Sepp1	-2.64314
					Ripk3	2.5526	Fam180a	-2.63816
					Inhba	2.54419	Syne1	-2.63758
					Blnk	2.543	Gnaz	-2.63723
					Gm38510	2.54291	Syne1	-2.63665
					Il2rg	2.54169	Zfp704	-2.63363
					Nop56	2.54028	Gdf10	-2.63317
					Ddias	2.53936	Rap1gap2	-2.63223
					Apobr	2.53647	Rassf3	-2.62941
					Cd53	2.53602	Prss23	-2.62827
						2.53254	mt-Tr	-2.62467
					Spns2	2.53074	Aard	-2.62299
					Gm17130	2.53054	Mmrn1	-2.62068
					Kctd11	2.52442	Aldh2	-2.61702
					Gm22358	2.5241	Snord71	-2.61648
					Gm22455	2.52081	Tmem252	-2.61526
					Sh3rf2	2.51629	Diras2	-2.61496
					Gm24613	2.51502	Snord61	-2.61045
					Slc7a5	2.51484	Hacd1	-2.60481
					Dennd2c	2.50967	Cacng7	-2.60295
					Fam167a	2.50767	Hand2	-2.60191
					Fam111a	2.50726	Map1a	-2.60069
					Mms22l	2.50704	B3galnt1	-2.59784
					Il4ra	2.506		-2.5973
					Mab21l3	2.50552	2310040G07Rik	-2.59543
					Tiparp	2.50536	Oplah	-2.59324
					2700038G22Rik	2.50481	Gne	-2.59302
					Tuba4a	2.50443	Syne1	-2.59122
					Klk7	2.49318	Klhl23	-2.59044
					Eif4a2	2.48556	Lhfp	-2.58534
					Dck	2.48421	Abhd14b	-2.58347
					Mthfd1l	2.48272	Syn3	-2.58292
						2.4792	Dzank1	-2.58149
					Mfge8	2.4699	Paqr7	-2.58059
					Rrm1	2.46455	Abat	-2.58047
					Ptn	2.46157	Mira	-2.58008
					Mcm2	2.46086	Syne1	-2.57972
					Gm22459	2.45953	Nfatc4	-2.57971
					Hist1h2bg	2.44953	Hspb8	-2.5785
					Hddc2	2.44912	Mturn	-2.57772
					Slc20a1	2.4454	Gm13398	-2.57732
					Gm24095	2.44463	Rnf144b	-2.57577
					Gm15283	2.44093	Six4	-2.57383
					AU020206	2.44017	Rgs6	-2.57267
					Cyp4f39	2.43871	Slc12a6	-2.57211
					Swap70	2.43312	Cd34	-2.56854
					Mcm7	2.43232	Hgf	-2.56764
					LOC102637854	2.43086	Pbld1	-2.56612
					Gm24339	2.42487	Plag1	-2.56586
					LOC100503923	2.42433	Runx1t1	-2.56302
					Itgax	2.42392	Faah	-2.56225
					Wdhd1	2.42332	Sorbs3	-2.56211
					Gm22579	2.42313	Pde3b	-2.55834
					Taf1d	2.42313	Rbpms	-2.55462
					Nasp	2.42235	Zswim5	-2.54939
					Snhg3	2.41758	Smim6	-2.54872
					Cdc25b	2.41722	Arhgap26	-2.54714
					Snhg5	2.41602	Hrasls	-2.54618
					Slc16a13	2.41595	Timp3	-2.54553
					Tpm4	2.41324	Prdm6	-2.54287
					Gadd45b	2.41017	Tmem229a	-2.54286
					Atad2	2.40936	Asap2	-2.53789
					Sema3d	2.40409	Cytl1	-2.53626
					Irf6	2.38982	Pcolce2	-2.5338
					Cenpt	2.3889	Rcn3	-2.53298
					Tacstd2	2.38768	Osbpl6	-2.53156
					Gm22303	2.38717	2610305D13Rik	-2.53156
					Dhrs1	2.38672	Pvrl3	-2.52978
					Ier3	2.38656	Gata3	-2.52973
					Gm9797	2.3842	Fkbp7	-2.52733
					Mcm4	2.38272	Gpc3	-2.52693
					S100a16	2.3811	Park2	-2.52437
					Tk1	2.37533	Pcbp3	-2.52422
					Csprs	2.36217	D830030K20Rik	-2.52101
					Il13ra1	2.35705	Zfp97	-2.51823
					Plcg2	2.3523	Lbh	-2.51625
					Trib1	2.35006	Sgcb	-2.51585
					Ttc9	2.34991	Fzd2	-2.51541
					Ecm1	2.34669	Ildr1	-2.51537
					Eif6	2.34531	4930570D08Rik	-2.5136
					Hist1h2an	2.34387	Emid1	-2.51023
					Bmp1	2.33759		-2.50994
					F2rl1	2.33755	Fzd3	-2.50944
					Serpinb8	2.33726	Rcan2	-2.50648
					Gpd2	2.32843	Ppp1r12c	-2.50582
					Lmnb1	2.32681	Htra3	-2.50532
					Pof1b	2.32624	Kcnn2	-2.50041
					Gcnt3	2.32576	Nr4a3	-2.49715
					Hist1h2bn	2.32472	Syne1	-2.49629
					Urah	2.31801	Plac9b	-2.4949
					Ndc1	2.31702	Atp1a2	-2.49139
					Gm22620	2.31637	Pard3b	-2.48825
					Rnf213	2.30828	Parm1	-2.48745
					Snhg1	2.30473	Trabd2b	-2.48451
					Cdca7l	2.30045	Pnpla2	-2.48335
					Elf5	2.29859	Nbeal1	-2.47278
					Agpat2	2.29842	Ptprm	-2.47061
					Gm26440	2.29744	Zfp781	-2.46935
					Clec7a	2.29569	Gas1	-2.46761
					Dusp6	2.29419	Smarca2	-2.46378
					Smc4	2.29299	Gm20300	-2.46342
					Pi4k2b	2.29081	Zfp759	-2.46329
					Elf3	2.28989	Igfbp4	-2.46325
					Stat1	2.28638	Fam118a	-2.46268
					LOC102633627	2.2835	Pfn2	-2.46119
					Rbl1	2.26409	H6pd	-2.45998
					Stap2	2.26155	Gm35595	-2.45867
					Ctsc	2.25759	Slc16a10	-2.45521
					Gba	2.25659	Dnase1l2	-2.45337
					Itga2	2.24566	Cd163	-2.45294
					Gm23136	2.2422	Slc6a17	-2.45184
					Fzd6	2.23886	B4galt4	-2.44967
					Pitx1	2.23437	Fn1	-2.44906
					Ank	2.23354	9530034E10Rik	-2.44836
					Capg	2.22966	Syne1	-2.44832
					Nfkb1	2.22814	Meis1	-2.44809
					Enpp3	2.22728	Hip1	-2.44639
					G2e3	2.22325	Bcl2l14	-2.44615
					Hmgb2	2.21324	Pbxip1	-2.44576
					Bak1	2.21023	Ecm2	-2.44487
					Nop2	2.20708	Rhoj	-2.44429
					Bcl3	2.20574	Fgf1	-2.44236
					Smim3	2.2013	Zfp667	-2.44106
					Snhg6	2.20024	Daglb	-2.44104
					Usp18	2.1935	Lrrc8e	-2.43675
					Hmox1	2.18637	Susd4	-2.43569
					Icam1	2.18075	Myoc	-2.43542
					Fads3	2.16997	Rab6b	-2.43379
					Topbp1	2.1693	Gm12256	-2.43355
					Sept11	2.1628	Pla2g7	-2.43237
					Ppp1r13l	2.15923	Gm5595	-2.43224
					Ifi30	2.15849	Necab1	-2.43207
					Cdca4	2.15584	Efemp1	-2.43114
					Celsr2	2.15433	Syne1	-2.43111
					Gpnmb	2.15347	Egfros	-2.42918
					Cd68	2.14877	Ccdc69	-2.42821
					Odc1	2.14732	Prune2	-2.42419
					Cttnbp2nl	2.14619	Gkap1	-2.42192
					Sirpa	2.14544	Syne1	-2.42095
					Clic1	2.13893	Raver2	-2.41886
						2.13615	Prss23os	-2.41867
					Jup	2.13592	Ap4s1	-2.41668
					Slco2a1	2.13553	Slc10a5	-2.41628
					Agps	2.13518		-2.41529
					Ifi205	2.13475	Gm16096	-2.41518
					Rap2c	2.13121	Lbp	-2.41491
					Ttc13	2.13063	Dnajc6	-2.41487
						2.12612	Angptl4	-2.41366
					Cdh13	2.12584	Exoc6	-2.41358
					Sox9	2.12526	Plekhf1	-2.4134
					Gm24888	2.12511	Kcnma1	-2.41173
					Neat1	2.11807	Tmem255a	-2.41044
					Shmt2	2.1168	Trim36	-2.40859
					Msn	2.10348	Hsd17b11	-2.40695
					Lilrb4a	2.10162	Ctsk	-2.40637
					Capsl	2.09989	Gm973	-2.40631
					Snai2	2.09854	Cd59a	-2.40591
					Hspa1b	2.09649	Arhgef26	-2.40562
					Cbr2	2.09165	Syne1	-2.40543
						2.09139	Ptk2b	-2.40405
					Rnu3a	2.08646	Lpin1	-2.40332
					Ctss	2.08424	Tek	-2.39894
					1500012F01Rik	2.08136	Itpkb	-2.39849
					Asns	2.07276	Tmem246	-2.39733
					Lamb3	2.06786	Smim14	-2.39733
					Sat1	2.06188	Gab2	-2.39643
					Gsr	2.05804	1700019D03Rik	-2.39619
					Nucb2	2.05555	Naalad2	-2.39315
					Tra2a	2.05476	Bcas1	-2.38948
					Fam83h	2.05468	Gem	-2.38933
					P3h4	2.04952	Itga7	-2.38842
					S100a10	2.04791	Ccdc82	-2.3876
					Hspd1	2.04725	Fbxl16	-2.38742
					Dusp1	2.04716	mt-Tk	-2.38521
					Ppl	2.04411	Arl4d	-2.3846
					Isyna1	2.04155		-2.38436
					Sfn	2.03865	Gm14403	-2.38358
					Tpi1	2.03785	Gm16206	-2.38194
					Elovl4	2.0355	Chchd10	-2.38025
					Parp12	2.02972	Aplp2	-2.37953
					Kif21a	2.02967	Pgap1	-2.37753
					Adamts1	2.02837	Tnfrsf11a	-2.37672
					Ddit4	2.02452	Mertk	-2.37631
					Dkc1	2.02268	Itga9	-2.37497
					Robo1	2.01784	Adrbk2	-2.37407
					Car2	2.01582	Srebf1	-2.3726
					Gpr87	2.01527	Akap2	-2.37243
					Snora61	2.01372	Camk2g	-2.37234
					Abhd17c	2.01205	Dlc1	-2.37185
					Sh3bgrl3	2.01189	Prkag2	-2.36914
					Alox12	2.00896	Mup2	-2.36882
					Fam213a	2.00893	Ephx2	-2.36675
					1110038B12Rik	2.00337	Syne1	-2.36551
					Tgfbi	2.00324	Cep85l	-2.36534
							Lpp	-2.36385
							Tbc1d8	-2.36045
							Gm11613	-2.35785
							Gm22582	-2.35773
							Klf15	-2.3576
							Colec12	-2.35491
							Stac	-2.35034
							Smarcd3	-2.34975
							Cryab	-2.34914
							Msra	-2.34855
							Rasl11a	-2.34804
							Aqp1	-2.34658
							Map1b	-2.34639
							Slc52a3	-2.34592
							Gsta3	-2.34534
							Kcnj8	-2.33949
							Gm20412	-2.33885
								-2.33463
							Gm14412	-2.3328
							Homer2	-2.33191
							Abcb1a	-2.33174
							Scrn1	-2.33098
							Adgrg1	-2.33079
							Elmo1	-2.32877
							Pdzrn3	-2.32639
							Gstm2	-2.32532
							Ccnjl	-2.32252
							Chd1l	-2.32168
							Tob1	-2.3203
							Trim68	-2.31995
							Cyp4v3	-2.31921
							Sema3b	-2.31825
							Elovl6	-2.31788
							Plekha6	-2.31501
							Cbx7	-2.31258
							Sntg2	-2.31104
							Peli2	-2.3104
							Hba-a2	-2.30944
							Fmo1	-2.30825
							Nacc2	-2.30748
							Heg1	-2.30727
							Trpv4	-2.30616
							Peg13	-2.30599
							Celf2	-2.30561
							Tbkbp1	-2.30208
							Jam2	-2.29809
							Rerg	-2.29762
							Fgfr1	-2.29695
							Adcy9	-2.29515
							Enpp4	-2.29458
							Col1a2	-2.29279
							Gata2	-2.29239
							Boc	-2.29205
							Spata13	-2.29091
							Smpd2	-2.28626
							Cyb5r3	-2.2824
							Inpp4a	-2.27813
							Cds1	-2.2751
							Rab33b	-2.27422
							Snord8	-2.27411
							Nkd1	-2.27156
							Wbscr27	-2.27059
							Crebl2	-2.26846
							Abca1	-2.26517
							Lsp1	-2.26486
							Tspan7	-2.26303
							Hip1r	-2.2625
							Anxa6	-2.25902
							Ppm1h	-2.25183
							Map3k5	-2.24924
							Osbpl2	-2.24729
							Sh3bgrl	-2.24496
							Ahcyl2	-2.23911
							Rab27b	-2.23803
							Igfbp5	-2.234
							Plpp1	-2.23225
							Pgrmc1	-2.23129
							Ccpg1os	-2.23086
							Gm13304	-2.23043
							Gm13304	-2.23043
							Sgpl1	-2.22967
							Cav1	-2.22966
							Pon3	-2.22812
							Nek9	-2.22707
							Pllp	-2.21808
							Sord	-2.21466
							Tpm2	-2.20924
							Ptbp2	-2.2014
							Inpp5a	-2.19324
							Col3a1	-2.18842
							Gm10800	-2.18324
							Klf9	-2.1815
							Id1	-2.17855
							Magi3	-2.17678
							Eef2k	-2.16884
							Gpa33	-2.16673
							Prss8	-2.14954
							Foxq1	-2.14421
							Ech1	-2.13054
							Calcoco1	-2.13029
							Ptcd3	-2.12487
							Cfl2	-2.11841
							Serinc5	-2.11211
							Lamb2	-2.10684
							Col12a1	-2.1012
							Vkorc1	-2.10103
							Idh1	-2.09985
							Ang	-2.08963
							Hsdl2	-2.08833
							Il6st	-2.0861
							Pik3r1	-2.07575
							Cyp2f2	-2.06847
							Sema4a	-2.06697
							Cab39l	-2.0656
							Cdc42ep3	-2.064
							Jmjd8	-2.05586
							Mcam	-2.04321
							Rexo2	-2.04223
							Rab3ip	-2.03377
							Cyb5a	-2.02627
							Gtf2i	-2.02479
							Notch1	-2.01351
							Pja2	-2.01308
